# Supplementary material for: Transcriptional regulation of autophagy-lysosomal function in BRAF-driven melanoma progression and chemoresistance
Source: Nat Commun. 2019 Apr 12;10:1693. doi: 10.1038/s41467-019-09634-8 (PMC6461621; doi:10.1038/s41467-019-09634-8)
Supplement: Supplementary file 4 — Supplementary Data 1 [file 41467_2019_9634_MOESM4_ESM.xlsx]

## Sheet: Data S1a
List of 75 top-ranked and significantly enriched (FDRp<0.01) autophagy -lysosomal related genes in GSEA analsyis of TFEB S142A vs S142E mutants
Gene	Ensemble ID	Gene Sescription	Enrichment Score	Core Enrichment
ANPEP	ENSG00000166825	alanyl (membrane) aminopeptidase (aminopeptidase N, aminopeptidase M, microsomal aminopeptidase, CD13, p150)	2.41865	Yes
ARSA	ENSG00000100299	arylsulfatase A	2.14145	Yes
ARSG	ENSG00000141337	arylsulfatase G	2.42599	Yes
ATG10	ENSG00000152348	ATG10 autophagy related 10 homolog (S. cerevisiae)	2.41059	Yes
ATG13	ENSG00000175224	Autophagy related proetin 13	2.38917	Yes
ATG14	ENSG00000126775	Autophagy related proetin 14	2.16406	Yes
ATG2A	ENSG00000110046	Autophagy related 2A	2.12679	Yes
ATG4B	ENSG00000168397	ATG4 autophagy related 4 homolog B (S. cerevisiae)	2.33757	Yes
ATG4D	ENSG00000130734	ATG4 autophagy related 4 homolog D (S. cerevisiae)	2.21837	Yes
ATP13A2	ENSG00000159363	ATPase type 13A2	2.20484	Yes
ATP6V0A4	ENSG00000105929	ATPase, H+ transporting, lysosomal V0 subunit a4	2.10735	Yes
ATP6V0B	ENSG00000117410	ATPase, H+ transporting, lysosomal 21kDa, V0 subunit b	2.39873	Yes
ATP6V0C	ENSG00000185883	ATPase, H+ transporting, lysosomal 16kDa, V0 subunit c	2.41362	Yes
ATP6V0D1	ENSG00000159720	ATPase, H+ transporting, lysosomal 38kDa, V0 subunit d1	2.42119	Yes
ATP6V0E1	ENSG00000113732	ATPase, H+ transporting, lysosomal 9kDa, V0 subunit e1	2.42483	Yes
ATP6V1B1	ENSG00000116039	ATPase, H+ transporting, lysosomal 56/58kDa, V1 subunit B1 (Renal tubular acidosis with deafness)	2.02619	Yes
ATP6V1C2	ENSG00000143882	ATPase, H+ transporting, lysosomal 42kDa, V1 subunit C2	2.16588	Yes
ATP6V1E1	ENSG00000131100	ATPase, H+ transporting, lysosomal 31kDa, V1 subunit E1	2.42423	Yes
ATP6V1F	ENSG00000128524	ATPase, H+ transporting, lysosomal 14kDa, V1 subunit F	2.41659	Yes
CD63	ENSG00000135404	CD63 molecule	2.42454	Yes
CLCN5	ENSG00000171365	chloride channel 5 (nephrolithiasis 2, X-linked, Dent disease)	2.36648	Yes
CLN3	ENSG00000188603	ceroid-lipofuscinosis, neuronal 3, juvenile (Batten, Spielmeyer-Vogt disease)	2.26452	Yes
CTSF	ENSG00000174080	cathepsin F	2.32926	Yes
CTSW	ENSG00000172543	cathepsin W (lymphopain)	2.07398	Yes
DNASE2	ENSG00000105612	deoxyribonuclease II, lysosomal	2.32083	Yes
DPP7	ENSG00000176978	dipeptidyl-peptidase 7	2.15937	Yes
GABARAP	ENSG00000170296	GABA(A) receptor-associated protein	2.39403	Yes
GBA	ENSG00000177628	glucosidase, beta; acid (includes glucosylceramidase)	2.35293	Yes
GLB1L	ENSG00000163521	galactosidase, beta 1-like	2.37283	Yes
GNS	ENSG00000135677	glucosamine (N-acetyl)-6-sulfatase (Sanfilippo disease IIID)	2.42295	Yes
HEXA	ENSG00000213614	hexosaminidase A (alpha polypeptide)	2.41597	Yes
LAMTOR1	ENSG00000149357	Late Endosomal/Lysosomal Adaptor And MAPK And MTOR Activator 1	2.40746	Yes
LAMTOR2	ENSG00000116586	Late Endosomal/Lysosomal Adaptor And MAPK And MTOR Activator 2	2.28419	Yes
MAN2B1	ENSG00000104774	mannosidase, alpha, class 2B, member 1	2.24171	Yes
MANBA	ENSG00000109323	mannosidase, beta A, lysosomal	2.42281	Yes
MAP1LC3A	ENSG00000101460	microtubule-associated protein 1 light chain 3 alpha	2.19042	Yes
MAP1LC3B	ENSG00000140941	microtubule-associated protein 1 light chain 3 beta	2.18815	Yes
MCOLN1	ENSG00000090674	mucolipin 1	2.25321	Yes
NAGLU	ENSG00000108784	N-acetylglucosaminidase, alpha- (Sanfilippo disease IIIB)	2.17511	Yes
PIK3C3	ENSG00000078142	phosphoinositide-3-kinase, class 3	2.42278	Yes
RGS19	ENSG00000171700	regulator of G-protein signalling 19	2.31213	Yes
SGSH	ENSG00000181523	N-sulfoglucosamine sulfohydrolase (sulfamidase)	2.303	Yes
SLC12A4	ENSG00000124067	solute carrier family 12 (potassium/chloride transporters), member 4	2.29385	Yes
SLC15A3	ENSG00000110446	solute carrier family 15, member 3	1.97647	Yes
SLC17A5	ENSG00000119899	solute carrier family 17 (anion/sugar transporter), member 5	2.42198	Yes
SLC26A11	ENSG00000181045	solute carrier family 26, member 11	2.37851	Yes
SLC36A1	ENSG00000123643	solute carrier family 36 (proton/amino acid symporter), member 1	2.43011	Yes
SLC44A2	ENSG00000129353	solute carrier family 44, member 2	2.27445	Yes
SMPD1	ENSG00000166311	sphingomyelin phosphodiesterase 1, acid lysosomal (acid sphingomyelinase)	2.34576	Yes
SQSTM1	ENSG00000161011	sequestosome 1	2.35984	Yes
TFEB	ENSG00000112561	transcription factor EB	1.89048	Yes
TMEM175	ENSG00000127419	transmembrane protein 175	2.23009	Yes
ULK1	ENSG00000177169	unc-51-like kinase 1 (C. elegans)	2.38417	Yes
UVRAG	ENSG00000198382	UV radiation resistance associated gene	2.43429	Yes
VPS11	ENSG00000160695	vacuolar protein sorting 11 (yeast)	2.40313	Yes
TPP1	ENSG00000166340	tripeptidyl peptidase I	1.23226	No
SCARB2	ENSG00000138760	scavenger receptor class B, member 2	1.20774	No
GABARAPL2	ENSG00000034713	GABA(A) receptor-associated protein-like 2	1.17814	No
VPS8	ENSG00000156931	vacuolar protein sorting 8 homolog (S. cerevisiae)	1.09045	No
ATP6V1C1	ENSG00000155097	ATPase, H+ transporting, lysosomal 42kDa, V1 subunit C1	1.09917	No
ARL8B	ENSG00000134108	ADP-ribosylation factor-like 8B	0.967113	No
ARSB	ENSG00000113273	arylsulfatase B	0.95819	No
GALC	ENSG00000054983	galactosylceramidase	0.956026	No
LAMP2	ENSG00000005893	lysosomal-associated membrane protein 2	0.921328	No
VAMP1	ENSG00000139190	vesicle-associated membrane protein 1 (synaptobrevin 1)	0.906944	No
CTSO	ENSG00000256043	cathepsin O	0.919247	No
LIPA	ENSG00000107798	lipase A, lysosomal acid, cholesterol esterase (Wolman disease)	0.911905	No
CTSS	ENSG00000163131	cathepsin S	0.914587	No
HPS3	ENSG00000163755	Hermansky-Pudlak syndrome 3	0.900952	No
ATG2B	ENSG00000066739	Autophagy related 2B	0.851703	No
ATP6V1A	ENSG00000114573	ATPase, H+ transporting, lysosomal 70kDa, V1 subunit A	0.859069	No
CTSK	ENSG00000143387	cathepsin K (pycnodysostosis)	0.824185	No
ATG4C	ENSG00000125703	ATG4 autophagy related 4 homolog C (S. cerevisiae)	0.582669	No
ATG9B	ENSG00000181652	ATG9 autophagy related 9 homolog B (S. cerevisiae)	0.572345	No
DPP4	ENSG00000197635	dipeptidyl-peptidase 4 (CD26, adenosine deaminase complexing protein 2)	0.609967	No

## Sheet: Data S1b
Average gene expression (log2) of differentially expressed genes involved in melanocyte differentiation (FDRp<0.05)
Cell differentiation signature genes	Ensemble ID	Gene Description	Av Vector	Av TFEB	Av S142A	Av S142E	FC S142E vs S142A
ADAM10	ENSG00000137845	ADAM metallopeptidase domain 10 [Source:HGNC Symbol;Acc:HGNC:188]	7.14179	8.06608	7.96882	7.20313	-1.70018
BMPR1A	ENSG00000107779	bone morphogenetic protein receptor type 1A [Source:HGNC Symbol;Acc:HGNC:1076]	6.1049	6.73685	6.54073	5.68874	-1.80499
CCR3	ENSG00000183625	C-C motif chemokine receptor 3 [Source:HGNC Symbol;Acc:HGNC:1604]	-2.6386	-3.71495	-2.2698	-2.59752	-1.25503
CD160	ENSG00000117281	CD160 molecule [Source:HGNC Symbol;Acc:HGNC:17013]	1.26231	0.876093	1.35108	0.814941	-1.45009
CD164	ENSG00000135535	CD164 molecule [Source:HGNC Symbol;Acc:HGNC:1632]	7.92492	8.34561	8.50296	7.20443	-2.45978
CD58	ENSG00000116815	CD58 molecule [Source:HGNC Symbol;Acc:HGNC:1688]	6.06605	5.72339	6.6731	5.67179	-2.00181
CD59	ENSG00000085063	CD59 molecule (CD59 blood group) [Source:HGNC Symbol;Acc:HGNC:1689]	9.0824	9.23321	9.2933	8.77359	-1.43366
CITED1	ENSG00000125931	Cbp/p300 interacting transactivator with Glu/Asp rich carboxy-terminal domain 1 [Source:HGNC Symbol;Acc:HGNC:1986]	-0.40047	-1.37278	-0.279057	0.0322295	1.24081
GPR143	ENSG00000101850	G protein-coupled receptor 143 [Source:HGNC Symbol;Acc:HGNC:20145]	-1.03024	-1.79712	-1.30735	-0.815877	1.40588
IFNGR1	ENSG00000027697	interferon gamma receptor 1 [Source:HGNC Symbol;Acc:HGNC:5439]	4.88129	5.03475	5.01667	4.60429	-1.33089
IL13RA1	ENSG00000131724	interleukin 13 receptor subunit alpha 1 [Source:HGNC Symbol;Acc:HGNC:5974]	6	6.28269	6.43789	6.09219	-1.27076
IL13RA2	ENSG00000123496	interleukin 13 receptor subunit alpha 2 [Source:HGNC Symbol;Acc:HGNC:5975]	8.00852	8.35218	8.73217	8.11694	-1.53181
IL2RB	ENSG00000100385	interleukin 2 receptor subunit beta [Source:HGNC Symbol;Acc:HGNC:6009]	-2.6386	-2.80263	-2.29812	-2.59752	-1.23063
ITGA1	ENSG00000213949	integrin subunit alpha 1 [Source:HGNC Symbol;Acc:HGNC:6134]	8.40917	9.31993	9.11173	8.21893	-1.85678
ITGA6	ENSG00000091409	integrin subunit alpha 6 [Source:HGNC Symbol;Acc:HGNC:6142]	8.64565	9.09422	9.27317	8.5146	-1.69181
ITGAV	ENSG00000138448	integrin subunit alpha V [Source:HGNC Symbol;Acc:HGNC:6150]	6.39002	7.32905	6.84899	5.74744	-2.14585
JAG1	ENSG00000101384	jagged 1 [Source:HGNC Symbol;Acc:HGNC:6188]	6.74463	7.67197	7.51632	6.80439	-1.63799
LAMP2	ENSG00000005893	lysosomal associated membrane protein 2 [Source:HGNC Symbol;Acc:HGNC:6501]	7.12966	7.89711	7.60107	6.8025	-1.73938
MC1R	ENSG00000258839	melanocortin 1 receptor [Source:HGNC Symbol;Acc:HGNC:6929]	4.47725	3.99716	4.1695	4.84687	1.59923
MITF	ENSG00000187098	melanogenesis associated transcription factor [Source:HGNC Symbol;Acc:HGNC:7105]	3.77224	4.39305	1.39665	0.582609	-1.75813
MLANA	ENSG00000120215	melan-A [Source:HGNC Symbol;Acc:HGNC:7124]	-0.0430403	1.17632	1.16705	0.444576	-1.65001
MPL	ENSG00000117400	MPL proto-oncogene, thrombopoietin receptor [Source:HGNC Symbol;Acc:HGNC:7217]	-1.53727	-2.61362	-1.49582	-2.21351	-1.64455
MREG	ENSG00000118242	melanoregulin [Source:HGNC Symbol;Acc:HGNC:25478]	2.96657	3.52168	3.7303	2.91833	-1.75561
MSR1	ENSG00000038945	macrophage scavenger receptor 1 [Source:HGNC Symbol;Acc:HGNC:7376]	5.71807	6.57323	6.79	5.95551	-1.78323
NRP1	ENSG00000099250	neuropilin 1 [Source:HGNC Symbol;Acc:HGNC:8004]	8.89089	9.76895	9.64098	8.7248	-1.88712
OCA2	ENSG00000104044	OCA2 melanosomal transmembrane protein [Source:HGNC Symbol;Acc:HGNC:8101]	-1.51921	-1.48828	-0.176622	-1.08902	-1.88217
PDGFRA	ENSG00000134853	platelet derived growth factor receptor alpha [Source:HGNC Symbol;Acc:HGNC:8803]	3.12248	3.35512	4.04675	2.84921	-2.29348
PRNP	ENSG00000171867	prion protein [Source:HGNC Symbol;Acc:HGNC:9449]	9.64756	9.55149	10.437	9.59383	-1.79404
SIGLEC7	ENSG00000168995	sialic acid binding Ig like lectin 7 [Source:HGNC Symbol;Acc:HGNC:10876]	-2.58794	-2.75196	-2.15155	-2.59752	-1.36223
SIRPG	ENSG00000089012	signal regulatory protein gamma [Source:HGNC Symbol;Acc:HGNC:15757]	-2.2546	-1.89031	-2.32047	-2.59752	-1.21171
SLC44A1	ENSG00000070214	solute carrier family 44 member 1 [Source:HGNC Symbol;Acc:HGNC:18798]	7.19431	7.48047	7.84536	7.30727	-1.45205
TFRC	ENSG00000072274	transferrin receptor [Source:HGNC Symbol;Acc:HGNC:11763]	7.06921	7.17324	7.19998	6.78845	-1.3301
TLR2	ENSG00000137462	toll like receptor 2 [Source:HGNC Symbol;Acc:HGNC:11848]	0.573038	1.15106	0.510151	-1.77885	-4.88716
TLR4	ENSG00000136869	toll like receptor 4 [Source:HGNC Symbol;Acc:HGNC:11850]	6.08831	6.67064	7.22529	6.35836	-1.82378

## Sheet: Data S1c
Average gene expression (log2) of differentially expressed EMT-signature genes (FDRp<0.05)
EMT signature genes	Ensemble ID	Gene Description	Av Vector	Av TFEB	Av S142A	Av S142E	FC S142E vs S142A
ACVR1	ENSG00000115170	activin A receptor type 1 [Source:HGNC Symbol;Acc:HGNC:171]	6.15444	6.76778	6.31444	7.12556	1.75456
AKT1	ENSG00000142208	AKT serine/threonine kinase 1 [Source:HGNC Symbol;Acc:HGNC:391]	8.00445	8.24444	7.37222	8.98555	3.05958
BCL2L1	ENSG00000171552	BCL2 like 1 [Source:HGNC Symbol;Acc:HGNC:992]	6.64222	6.61333	6.07	7.27	2.2974
BOP1	ENSG00000261236	block of proliferation 1 [Source:HGNC Symbol;Acc:HGNC:15519]	6.15889	6.39333	5.57	7.53	3.89063
CDH1	ENSG00000039068	cadherin 1 [Source:HGNC Symbol;Acc:HGNC:1748]	4.29778	4.11556	3.98222	5.38111	2.63699
CDH2	ENSG00000170558	cadherin 2 [Source:HGNC Symbol;Acc:HGNC:1759]	5.15444	5.35556	4.82556	6.58111	3.37656
CSK	ENSG00000103653	C-terminal Src kinase [Source:HGNC Symbol;Acc:HGNC:2444]	5.99833	6.31	5.2	7.26333	4.17951
DAB2	ENSG00000153071	DAB2, clathrin adaptor protein [Source:HGNC Symbol;Acc:HGNC:2662]	8.56667	9.21556	8.86	9.25555	1.31545
EIF3I	ENSG00000084623	eukaryotic translation initiation factor 3 subunit I [Source:HGNC Symbol;Acc:HGNC:3272]	8.25667	8.08111	7.68334	9.33778	3.14801
ENG	ENSG00000106991	endoglin [Source:HGNC Symbol;Acc:HGNC:3349]	6.63556	6.43889	5.99111	7.74889	3.38177
ERBB2	ENSG00000141736	erb-b2 receptor tyrosine kinase 2 [Source:HGNC Symbol;Acc:HGNC:3430]	6.62333	7.01778	6.40222	7.50445	2.14685
EZR	ENSG00000092820	ezrin [Source:HGNC Symbol;Acc:HGNC:12691]	7.05778	7.42222	6.57222	7.99667	2.68411
FGF2	ENSG00000138685	fibroblast growth factor 2 [Source:HGNC Symbol;Acc:HGNC:3676]	6.65333	7.20889	6.44222	7.05445	1.52861
FSCN2	ENSG00000186765	fascin actin-bundling protein 2, retinal [Source:HGNC Symbol;Acc:HGNC:3960]	2.50555	2.23444	1.63333	3.52	3.69781
HMGA2	ENSG00000149948	high mobility group AT-hook 2 [Source:HGNC Symbol;Acc:HGNC:5009]	6.78222	7.43111	6.62556	7.33333	1.63329
HOXB9	ENSG00000170689	homeobox B9 [Source:HGNC Symbol;Acc:HGNC:5120]	5.48444	5.74778	5.00222	6.75555	3.37136
HRAS	ENSG00000174775	HRas proto-oncogene, GTPase [Source:HGNC Symbol;Acc:HGNC:5173]	6.60684	5.81328	6.14976	7.0162	1.82317
HSPB1	ENSG00000106211	heat shock protein family B (small) member 1 [Source:HGNC Symbol;Acc:HGNC:5246]	8.46222	8.76889	8.40333	9.48333	2.11404
ITGA6	ENSG00000091409	integrin subunit alpha 6 [Source:HGNC Symbol;Acc:HGNC:6142]	6.12445	6.30778	5.69333	7.28	3.00355
LAMA5	ENSG00000130702	laminin subunit alpha 5 [Source:HGNC Symbol;Acc:HGNC:6485]	8.46445	8.65556	7.91222	9.53222	3.07375
LEF1	ENSG00000138795	lymphoid enhancer binding factor 1 [Source:HGNC Symbol;Acc:HGNC:6551]	5.55556	5.88	5.14222	6.64333	2.8306
MAPK3	ENSG00000102882	mitogen-activated protein kinase 3 [Source:HGNC Symbol;Acc:HGNC:6877]	6.7999	6.78075	6.76759	7.50586	1.66818
MKL1	ENSG00000196588	megakaryoblastic leukemia (translocation) 1 [Source:HGNC Symbol;Acc:HGNC:14334]	5.16667	5.48889	4.70334	6.40667	3.25652
MTA1	ENSG00000182979	metastasis associated 1 [Source:HGNC Symbol;Acc:HGNC:7410]	6.31556	6.64222	5.98111	7.5	2.8657
NFIC	ENSG00000141905	nuclear factor I C [Source:HGNC Symbol;Acc:HGNC:7786]	7.14	7.33667	6.43111	8.24111	3.50642
NOG	ENSG00000183691	noggin [Source:HGNC Symbol;Acc:HGNC:7866]	5.77667	6.30111	5.75111	7.01111	2.39496
PDE4A	ENSG00000065989	phosphodiesterase 4A [Source:HGNC Symbol;Acc:HGNC:8780]	5.82667	5.86556	5.17555	6.60889	2.70071
PHLDA1	ENSG00000139289	pleckstrin homology like domain family A member 1 [Source:HGNC Symbol;Acc:HGNC:8933]	7.17555	7.66666	7.14	8.18222	2.05939
PIN1	ENSG00000127445	peptidylprolyl cis/trans isomerase, NIMA- interacting 1 [Source:HGNC Symbol;Acc:HGNC:8988]	6.87555	7.28	6.69222	7.99889	2.47369
PKP3	ENSG00000184363	plakophilin 3 [Source:HGNC Symbol;Acc:HGNC:9025]	6.72222	6.97555	5.99222	7.86667	3.6666
SCRIB	ENSG00000180900	scribbled planar cell polarity protein [Source:HGNC Symbol;Acc:HGNC:30377]	5.87445	6.07778	5.33889	6.96111	3.07848
SEMA4C	ENSG00000168758	semaphorin 4C [Source:HGNC Symbol;Acc:HGNC:10731]	4.07	4.66778	4.14445	5.57445	2.69447
SNAI1	ENSG00000124216	snail family transcriptional repressor 1 [Source:HGNC Symbol;Acc:HGNC:11128]	5.70333	5.54222	4.98111	6.16445	2.27101
SNAI2	ENSG00000019549	snail family transcriptional repressor 2 [Source:HGNC Symbol;Acc:HGNC:11094]	3.5	4.20778	3.83	5.23	2.63902
STAT5A	ENSG00000126561	signal transducer and activator of transcription 5A [Source:HGNC Symbol;Acc:HGNC:11366]	7.44222	7.77111	7.20333	8.29889	2.13695
STK11	ENSG00000118046	serine/threonine kinase 11 [Source:HGNC Symbol;Acc:HGNC:11389]	7.32444	7.81222	7.29333	8.30778	2.02013
TAB1	ENSG00000100324	TGF-beta activated kinase 1 (MAP3K7) binding protein 1 [Source:HGNC Symbol;Acc:HGNC:18157]	5.45552	5.80829	5.45153	6.23174	1.71738
TBX2	ENSG00000121068	T-box 2 [Source:HGNC Symbol;Acc:HGNC:11597]	5.87	6.23333	5.47222	7.00667	2.89677
TCF7	ENSG00000081059	transcription factor 7 [Source:HGNC Symbol;Acc:HGNC:11639]	1.66222	2.04	1.48778	3.34	3.61056
TGFB3	ENSG00000119699	transforming growth factor beta 3 [Source:HGNC Symbol;Acc:HGNC:11769]	0.386667	-0.256667	-0.602222	1.27111	3.66379
TWIST1	ENSG00000122691	twist family bHLH transcription factor 1 [Source:HGNC Symbol;Acc:HGNC:12428]	5.93778	5.77	5.18	6.39333	2.31873
TWIST2	ENSG00000233608	twist family bHLH transcription factor 2 [Source:HGNC Symbol;Acc:HGNC:20670]	6.22778	6.33	5.66778	7.18444	2.86129
VIM	ENSG00000026025	vimentin [Source:HGNC Symbol;Acc:HGNC:12692]	4.835	4.68667	4.68333	6.00333	2.49666
WNT5A	ENSG00000114251	Wnt family member 5A [Source:HGNC Symbol;Acc:HGNC:12784]	7.43222	7.76333	7.44111	8.62333	2.26926
YWHAZ	ENSG00000164924	tyrosine 3-monooxygenase/tryptophan 5- monooxygenase activation protein zeta [Source:HGNC Symbol;Acc:HGNC:12855]	6.93333	7.35111	6.88444	7.54	1.57522
ZEB1	ENSG00000148516	zinc finger E-box binding homeobox 1 [Source:HGNC Symbol;Acc:HGNC:11642]	5.61889	6.31667	5.91667	6.79555	1.83896
ZEB2	ENSG00000169554	zinc finger E-box binding homeobox 2 [Source:HGNC Symbol;Acc:HGNC:14881]	6.61667	7.24445	6.44889	7.02222	1.48795

## Sheet: Data S1d
Average gene expression (log2) of TGFbeta-targeted differentially expressed genes (FDRp<0.05)
TGFbeta target genes	Ensemble ID	Gene description	Av Vector	Av TFEB	AV S142A	Av S142E	FC S142E vs S142A
GDF1	ENSG00000130283	growth differentiation factor 1 [Source:HGNC Symbol;Acc:HGNC:4214]	4.10289	4.51641	3.5421	4.87182	2.51355
HOXC9	ENSG00000180806	homeobox C9 [Source:HGNC Symbol;Acc:HGNC:5130]	5.87393	4.64312	5.19053	5.89196	1.62611
HRAS	ENSG00000174775	HRas proto-oncogene, GTPase [Source:HGNC Symbol;Acc:HGNC:5173]	6.60684	5.81328	6.14976	7.0162	1.82317
INHBE	ENSG00000139269	inhibin beta E subunit [Source:HGNC Symbol;Acc:HGNC:24029]	-1.92127	-1.69532	-2.51545	-1.25052	2.40315
IRF7	ENSG00000185507	interferon regulatory factor 7 [Source:HGNC Symbol;Acc:HGNC:6122]	3.02395	2.01001	1.45904	3.15946	3.24994
JUNB	ENSG00000171223	JunB proto-oncogene, AP-1 transcription factor subunit [Source:HGNC Symbol;Acc:HGNC:6205]	7.95571	7.6521	7.60459	8.23717	1.55033
JUND	ENSG00000130522	JunD proto-oncogene, AP-1 transcription factor subunit [Source:HGNC Symbol;Acc:HGNC:6206]	8.69165	7.90927	7.66995	8.35065	1.60292
LEFTY1	ENSG00000243709	left-right determination factor 1 [Source:HGNC Symbol;Acc:HGNC:6552]	0.676147	-0.606162	-0.603132	0.221155	1.77066
MAP4K1	ENSG00000104814	mitogen-activated protein kinase kinase kinase kinase 1 [Source:HGNC Symbol;Acc:HGNC:6863]	0.511801	-1.89031	-1.79215	0.221155	4.03705
MAPK11	ENSG00000185386	mitogen-activated protein kinase 11 [Source:HGNC Symbol;Acc:HGNC:6873]	4.58712	3.85358	4.31226	5.38218	2.09931
MAPK12	ENSG00000188130	mitogen-activated protein kinase 12 [Source:HGNC Symbol;Acc:HGNC:6874]	7.00543	6.33231	6.56894	7.53332	1.95122
MAPK3	ENSG00000102882	mitogen-activated protein kinase 3 [Source:HGNC Symbol;Acc:HGNC:6877]	6.7999	6.78075	6.76759	7.50586	1.66818
NKX2-5	ENSG00000183072	NK2 homeobox 5 [Source:HGNC Symbol;Acc:HGNC:2488]	4.6564	4.51678	4.09598	4.86102	1.69941
NODAL	ENSG00000156574	nodal growth differentiation factor [Source:HGNC Symbol;Acc:HGNC:7865]	-1.31882	-3.61362	-2.37113	-0.583858	3.45163
PIAS4	ENSG00000105229	protein inhibitor of activated STAT 4 [Source:HGNC Symbol;Acc:HGNC:17002]	5.48567	5.37088	5.41247	6.06797	1.57516
RRAS	ENSG00000126458	related RAS viral (r-ras) oncogene homolog [Source:HGNC Symbol;Acc:HGNC:10447]	6.4984	6.00107	5.87031	6.66009	1.72881
TAB1	ENSG00000100324	TGF-beta activated kinase 1 (MAP3K7) binding protein 1 [Source:HGNC Symbol;Acc:HGNC:18157]	5.45552	5.80829	5.45153	6.23174	1.71738
TLX2	ENSG00000115297	T-cell leukemia homeobox 2 [Source:HGNC Symbol;Acc:HGNC:5057]	2.30327	1.69613	1.27695	2.44454	2.24636
VNN1	ENSG00000112299	vanin 1 [Source:HGNC Symbol;Acc:HGNC:12705]	0.104336	-0.315345	-1.16249	-0.250525	1.88161

## Sheet: Data S1e
Differentially expressed TGFbeta-target genes upregulated in TFEB(S142E) mutant tumor over vector (FDR p<0.05)
TGFbeta target gene	Ensemble ID	Gene Description	Av vector (log2)	Av S142E (log2)	FC S142E vs vector
ACVR1B	ENSG00000135503	activin A receptor type 1B [Source:HGNC Symbol;Acc:HGNC:172]	4.23139	4.58197	1.27507
ACVR2B	ENSG00000114739	activin A receptor type 2B [Source:HGNC Symbol;Acc:HGNC:174]	4.01641	4.36799	1.27595
APC	ENSG00000134982	APC, WNT signaling pathway regulator [Source:HGNC Symbol;Acc:HGNC:583]	4.30145	4.65698	1.27946
BMP2	ENSG00000125845	bone morphogenetic protein 2 [Source:HGNC Symbol;Acc:HGNC:1069]	4.29559	5.86907	2.97623
BMP8B	ENSG00000116985	bone morphogenetic protein 8b [Source:HGNC Symbol;Acc:HGNC:1075]	1.6924	2.9067	2.32029
FOSL1	ENSG00000175592	FOS like 1, AP-1 transcription factor subunit [Source:HGNC Symbol;Acc:HGNC:13718]	6.90283	7.84177	1.91712
FOXH1	ENSG00000160973	forkhead box H1 [Source:HGNC Symbol;Acc:HGNC:3814]	4.11224	4.53931	1.3445
GDF1	ENSG00000130283	growth differentiation factor 1 [Source:HGNC Symbol;Acc:HGNC:4214]	2.88343	3.59945	1.64264
GDF11	ENSG00000135414	growth differentiation factor 11 [Source:HGNC Symbol;Acc:HGNC:4216]	6.09641	6.68661	1.50546
GDNF	ENSG00000168621	glial cell derived neurotrophic factor [Source:HGNC Symbol;Acc:HGNC:4232]	0.792154	3.51895	6.61986
HRAS	ENSG00000174775	HRas proto-oncogene, GTPase [Source:HGNC Symbol;Acc:HGNC:5173]	5.38481	5.74148	1.28047
INHBA	ENSG00000122641	inhibin beta A subunit [Source:HGNC Symbol;Acc:HGNC:6066]	6.79916	7.49222	1.61671
JUN	ENSG00000177606	Jun proto-oncogene, AP-1 transcription factor subunit [Source:HGNC Symbol;Acc:HGNC:6204]	5.87253	6.5649	1.61594
MAPK12	ENSG00000188130	mitogen-activated protein kinase 12 [Source:HGNC Symbol;Acc:HGNC:6874]	5.78304	6.25869	1.39055
PMEPA1	ENSG00000124225	prostate transmembrane protein, androgen induced 1 [Source:HGNC Symbol;Acc:HGNC:14107]	8.60213	10.1885	3.00299
RAF1	ENSG00000132155	Raf-1 proto-oncogene, serine/threonine kinase [Source:HGNC Symbol;Acc:HGNC:9829]	6.12955	6.43432	1.23522
RUNX3	ENSG00000020633	runt related transcription factor 3 [Source:HGNC Symbol;Acc:HGNC:10473]	6.43361	7.08638	1.57219
SMAD7	ENSG00000101665	SMAD family member 7 [Source:HGNC Symbol;Acc:HGNC:6773]	3.20488	3.82621	1.5383
SMURF1	ENSG00000198742	SMAD specific E3 ubiquitin protein ligase 1 [Source:HGNC Symbol;Acc:HGNC:16807]	4.86922	5.73828	1.82648
SMURF2	ENSG00000108854	SMAD specific E3 ubiquitin protein ligase 2 [Source:HGNC Symbol;Acc:HGNC:16809]	6.53831	7.139	1.51644
TLL2	ENSG00000095587	tolloid like 2 [Source:HGNC Symbol;Acc:HGNC:11844]	-0.785329	1.67558	5.50563
ZFYVE9	ENSG00000157077	zinc finger FYVE-type containing 9 [Source:HGNC Symbol;Acc:HGNC:6775]	3.97501	4.42354	1.36465

## Sheet: Table S1f
Differentially expressed TGFbeta target genes downregulated in TFEB(S142A) mutant tumor over vector (FDRp<0.05)
TGFbeta-target gene	Ensemble ID	Gene Description	Av vector (log2)	Av S142A (log2)	FC S142A vs vector
BGN	ENSG00000182492	biglycan [Source:HGNC Symbol;Acc:HGNC:1044]	6.63467	7.85611	-2.33179
CITED2	ENSG00000164442	Cbp/p300 interacting transactivator with Glu/Asp rich carboxy-terminal domain 2 [Source:HGNC Symbol;Acc:HGNC:1987]	4.82281	5.33648	-1.42768
COL5A1	ENSG00000130635	collagen type V alpha 1 chain [Source:HGNC Symbol;Acc:HGNC:2209]	5.6872	6.41945	-1.66122
FAP	ENSG00000078098	fibroblast activation protein alpha [Source:HGNC Symbol;Acc:HGNC:3590]	3.13574	3.9129	-1.71376
FOXH1	ENSG00000160973	forkhead box H1 [Source:HGNC Symbol;Acc:HGNC:3814]	3.83893	4.11224	-1.20857
GDF1	ENSG00000130283	growth differentiation factor 1 [Source:HGNC Symbol;Acc:HGNC:4214]	2.466	2.88343	-1.33555
GDF15	ENSG00000130513	growth differentiation factor 15 [Source:HGNC Symbol;Acc:HGNC:30142]	0.60732	2.54861	-3.8405
GDF9	ENSG00000164404	growth differentiation factor 9 [Source:HGNC Symbol;Acc:HGNC:4224]	3.07857	3.92483	-1.79783
GSC	ENSG00000133937	goosecoid homeobox [Source:HGNC Symbol;Acc:HGNC:4612]	-3.48965	-1.24037	-4.75445
HRAS	ENSG00000174775	HRas proto-oncogene, GTPase [Source:HGNC Symbol;Acc:HGNC:5173]	5.06967	5.38481	-1.24413
IL6	ENSG00000136244	interleukin 6 [Source:HGNC Symbol;Acc:HGNC:6018]	-3.13286	-0.764862	-5.16222
IRF7	ENSG00000185507	interferon regulatory factor 7 [Source:HGNC Symbol;Acc:HGNC:6122]	0.392335	1.79999	-2.65306
JUND	ENSG00000130522	JunD proto-oncogene, AP-1 transcription factor subunit [Source:HGNC Symbol;Acc:HGNC:6206]	6.58885	7.46922	-1.84085
MAP4K1	ENSG00000104814	mitogen-activated protein kinase kinase kinase kinase 1 [Source:HGNC Symbol;Acc:HGNC:6863]	-3.08219	-0.670904	-5.31947
MAPK10	ENSG00000109339	mitogen-activated protein kinase 10 [Source:HGNC Symbol;Acc:HGNC:6872]	1.19047	2.60218	-2.66052
MAPK12	ENSG00000188130	mitogen-activated protein kinase 12 [Source:HGNC Symbol;Acc:HGNC:6874]	5.4877	5.78304	-1.22717
NKX2-5	ENSG00000183072	NK2 homeobox 5 [Source:HGNC Symbol;Acc:HGNC:2488]	3.01742	3.43882	-1.33923
PITX2	ENSG00000164093	paired like homeodomain 2 [Source:HGNC Symbol;Acc:HGNC:9005]	2.52487	3.07629	-1.46552
RRAS	ENSG00000126458	related RAS viral (r-ras) oncogene homolog [Source:HGNC Symbol;Acc:HGNC:10447]	4.78943	5.27705	-1.40213
RUNX2	ENSG00000124813	runt related transcription factor 2 [Source:HGNC Symbol;Acc:HGNC:10472]	3.22436	3.68018	-1.37157
SMAD6	ENSG00000137834	SMAD family member 6 [Source:HGNC Symbol;Acc:HGNC:6772]	1.03456	2.0708	-2.05087
TLL1	ENSG00000038295	tolloid like 1 [Source:HGNC Symbol;Acc:HGNC:11843]	-1.86483	0.397262	-4.79686
TLX2	ENSG00000115297	T-cell leukemia homeobox 2 [Source:HGNC Symbol;Acc:HGNC:5057]	0.207934	1.08324	-1.8344
VASN	ENSG00000168140	vasorin [Source:HGNC Symbol;Acc:HGNC:18517]	1.16206	3.79245	-6.19193
VDR	ENSG00000111424	vitamin D receptor [Source:HGNC Symbol;Acc:HGNC:12679]	3.76191	4.89049	-2.18642
