# Supplementary material for: Transcriptional regulation of autophagy-lysosomal function in BRAF-driven melanoma progression and chemoresistance
Source: Nat Commun. 2019 Apr 12;10:1693. doi: 10.1038/s41467-019-09634-8 (PMC6461621; doi:10.1038/s41467-019-09634-8)
Supplement: Supplementary file 5 — Supplementary Data 2 [file 41467_2019_9634_MOESM5_ESM.xlsx]

## Sheet: Sheet1
Genes	Species	Forward 5'-3'	Reverse 5'-3'
ACTIN	Hu	GCTCGTCGTCGACAACGGCT	CAAACATGATCTGGCTCATCTTCTC
AGA	Hu	TGTGACGGCTCTGTAGGC	TTGAGCAAATGTGGTGGC
ARL8B	Hu	CTGGGACATAGGAGGACA	CCAAGGCATTAGGAAGAT
ARSA	Hu	ACACCCACTACCCTCAGTTCAG	GGGACATACGCATGGTCTCA
ARSB	Hu	CTCATAACTAACCATCCACCAG	GTTGTTCCAGAGCCCACT
ATP6V0E1	Hu	GCCTTGGTTCATCCCTAA	AGGCCAATGATACTTCAGATA
ATP6V1H	Hu	TTCTGCCAATGTTGAATC	CATACTGCGAACTATCACTT
ASAH1	Hu	TTTTGGAGTATTTCTTGGGTG	GTCCTGGTTTGAATCCTGTT
TFEB	Hu	GGCAACAGTGCTCCCAATAGC	CCCAACTCCTTGATGCGGTCA
ATG9A	Hu	GGATTGGCATCGCTAACT	GTTGAAGTGGCGGAGGTA
ATG9B	Hu	TTGCTTCTGCCGAGATGAGT	TCTGTGGTCACCTGAAACCCT
ATG10	Hu	GTGATAGTTGGGAATGGA	AAAGTACAGGCACTTGGT
ATG14	Hu	GAGGAAGTAAAGACGGGTGT	CCTGTAATGCTAATGCTGGT
ATG2B	Hu	CCCAGGGTAATCAAGCAA	GGAAGCGAACAGAAAGGT
ATP6V1C1	Hu	ATAATTGCCAAGGGAGTA	CATTTCGGCTAGTGTTTC
ATP6V1D	Hu	ATTGAAATCTTTCCCTCG	CTCATCACTTCGCCCATC
ATP6V1E1	Hu	AGACTCAGCAAGGTGGTA	ATGTCTTCAGGCAGGTAG
ATP6V1G1	Hu	AGGAGACCCAGGAGAAGAT	TCCATTTATGCGGTAGTTTT
CLCN7	Hu	CTGTTCACGCTGGTCTACTTCT	TCCCATCAGGGCGTATTT
CTSA	Hu	CCTGTGGTGCTTTGGCTCA	GGCGACCTCAGTGTCATTAG
CTSB	Hu	GCTACAGAACTGTGCCGGAT	GTGCCATTCTCCACTCCC
CTSD	Hu	CTGTGGAGGACCTGATTGC	CTGGACTTGTCGCTGTTGTAC
CTSF	Hu	AGCCCAAGTCAGCCTTCA	TGTGCTCGCACCATGTTA
CLN3	Hu	CATTGTTCCCTTGGTCGTAG	CGGTATTGCTGAGCGTGA
CTSS	Hu	ACCTATGGCAAACAATACA	CACTGAAAGCCCAGCAAG
CTSZ	Hu	CGTTTCTGTGGCTGGGTG	CCTCGATGGCAAGGTTGTAT
GALNS	Hu	GAAGGAGGGATGAGGGAGC	GCGTGTCGCCACGGTAAT
GBA	Hu	TGGTTGCCAGTCAGAAGA	GGAGTAGCCAGGTGAGATT
GLA	Hu	AGGACTGGCAGAAGCATT	TGGTCCAGCAACATCAAC
GNS	Hu	CTGGCTACGACCTAAATAA	AGACTTCTACAAACACCTCC
GALC	Hu	TGATGGGCAGACAACAGA	ACAATCCAGGTCACGACA
GM2A	Hu	TTTGGAGAAGGAGGTGGC	TCTTGGGCAGTGAGTAGGT
HEXA	Hu	CCTACAACCCTGTCACCC	CAACCTCATCTCCTCCAAG
HEXB	Hu	ATTTGGGAGGAGATGAAG	CAGAAAGGATTACAGGGA
HPS1	Hu	TTAAGGCCAAGGCTTTCTC	AGTCCTTCCAGTCCGTCAG
HPS4	Hu	CTTGTTATTGCCTCGCTTAG	CCTTTGACGCAGTGAGTGTA
IDS	Hu	TTCCAGAATGCCTTTGCG	GAGAATCATCGGTATGGTTA
MAP1LC3A	Hu	CTTCGCCGACCGCTGTAA	AAGCCGTCCTCGTCTTTCT
MCOLN1	Hu	GCCGGTATGCGTATGTCC	TTTGAGCGTGAGGTTCTTGTA
NAGLU	Hu	TCCTACTCCTGCTCCTTCCTT	GATGTGGTCTGTGCCAAACTC
NEU1	Hu	TCCAAGGCTGAGAACGAC	GCAAAGGCGAGAAGAGTG
NPC2	Hu	GCGTCCCAGTTCCCTTTC	AGTTGCCACTCCACCACC
PSAP	Hu	ACGGACCAACTCCACCTT	ACGGACCAACTCCACCTT
SCPEP1	Hu	CCGAAGGCAAGGAAGTAT	AGTTGGGTGTCAAGAGGG
SGSH	Hu	TCGCAATGCCTTCACCTC	TCTTCCCGATGATGCCTGT
TMEM55A	Hu	CACATCTCGGCGAATAGG	TATGCACAGCAGCGTCTT
TMEM55B	Hu	GGGCGGCAACGGTTTAGT	CAGGCAACACGGCTGGAT
TPP1	Hu	AACAGAGTGCCCATTCCA	AGCCACGGGTTACATCAA
ULK2	Hu	CCCATTGCCTCTTAGTGC	TCCATTGGTCGTTCTGTAT
ULK1	Hu	CCCTCATGGAGCAAGAGCA	CACAGTGGACGACAGGCAGA
WIPI1	Hu	ACAGCTACTCCAGCAACA	CATAAAGCACAATCTCCC
E-CAD	Hu	CTGAGAACGAGGCTAACG	TTCACATCCAGCACATCC
ZEB1	Hu	GTGGCGGTAGATGGTAAT	CTGTTTGTAGCGACTGGA
SNAIL	Hu	CCCCAATCGGAAGCCTAA	CCTTTCCCACTGTCCTCAT
SLUG	Hu	TCCTGGTCAAGAAGCATT	GAGGAGGTGTCAGATGGA
TWIST1	Hu	CGGGAGTCCGCAGTCTTA	GCTTGAGGGTCTGAATCTTG
VIMENTIN	Hu	CCAGGCAAAGCAGGAGTC	CGAAGGTGACGAGCCATT
N-CAD	Hu	CACTGCTCAGGACCCAGAT	TAAGCCGAGTGATGGTCC
TGF-β	Hu	CACCCGCGTGCTAATGG	ATGCTGTGTGTACTCTGCTTGAACT
Hu: human
